# Supplementary material for: Dietary Characteristics of Elders with Frailty and with Mild Cognitive Impairment: Cross-Sectional Findings and Implications from the Nutrition and Health Survey in Taiwan 2014–2017
Source: Nutrients. 2022 Dec 7;14(24):5216. doi: 10.3390/nu14245216 (PMC9782975; doi:10.3390/nu14245216)
Supplement: Supplementary file 1 [file nutrients-14-05216-s001.zip]

Archive with 1 entries (1 files):
- nutrients-2027649-supplementary.pdf
